# Supplementary material for: Construct social‐behavioral association network to study management impact on waterbirds community ecology using digital video recording cameras
Source: Ecol Evol. 2021 Feb 1;11(5):2321–35. doi: 10.1002/ece3.7200 (PMC7920787; doi:10.1002/ece3.7200)
Supplement: Supplementary file 4 — Appendix S4 [file ECE3-11-2321-s004.csv]

CodeName	Species	Activity	Category
A1	Anser cygnoides	Aggression	Group One
A2	Anser cygnoides	Competition	Group One
A3	Anser cygnoides	Courtship	Group One
A4	Anser cygnoides	Foraging & Fishing	Group One
A5	Anser cygnoides	Roosting	Group One
B1	Ardea alba	Aggression	Group One
B2	Ardea alba	Competition	Group One
B3	Ardea alba	Courtship	Group One
B4	Ardea alba	Foraging & Fishing	Group One
B5	Ardea alba	Roosting	Group One
C1	Ardea cinerea	Aggression	Group One
C2	Ardea cinerea	Competition	Group One
C3	Ardea cinerea	Courtship	Group One
C4	Ardea cinerea	Foraging & Fishing	Group One
C5	Ardea cinerea	Roosting	Group One
D1	Ciconia boyciana	Aggression	Group One
D2	Ciconia boyciana	Competition	Group One
D3	Ciconia boyciana	Courtship	Group One
D4	Ciconia boyciana	Foraging & Fishing	Group One
D5	Ciconia boyciana	Roosting	Group One
E1	Ciconia nigra	Aggression	Group One
E2	Ciconia nigra	Competition	Group One
E3	Ciconia nigra	Courtship	Group One
E4	Ciconia nigra	Foraging & Fishing	Group One
E5	Ciconia nigra	Roosting	Group One
F1	Cygnus columbianus	Aggression	Group Two
F2	Cygnus columbianus	Competition	Group Two
F3	Cygnus columbianus	Courtship	Group Two
F4	Cygnus columbianus	Foraging & Fishing	Group Two
F5	Cygnus columbianus	Roosting	Group Two
G1	Grus leucogeranus	Aggression	Group Two
G2	Grus leucogeranus	Competition	Group Two
G3	Grus leucogeranus	Courtship	Group Two
G4	Grus leucogeranus	Foraging & Fishing	Group Two
G5	Grus leucogeranus	Roosting	Group Two
H1	Grus monacha	Aggression	Group Two
H2	Grus monacha	Competition	Group Two
H3	Grus monacha	Courtship	Group Two
H4	Grus monacha	Foraging & Fishing	Group Two
H5	Grus monacha	Roosting	Group Two
I1	Anser albifrons	Aggression	Group Three
I2	Anser albifrons	Competition	Group Three
I3	Anser albifrons	Courtship	Group Three
I4	Anser albifrons	Foraging & Fishing	Group Three
I5	Anser albifrons	Roosting	Group Three
J1	Anser fabalis	Aggression	Group Three
J2	Anser fabalis	Competition	Group Three
J3	Anser fabalis	Courtship	Group Three
J4	Anser fabalis	Foraging & Fishing	Group Three
J5	Anser fabalis	Roosting	Group Three
K1	Grus grus	Aggression	Group Three
K2	Grus grus	Competition	Group Three
K3	Grus grus	Courtship	Group Three
K4	Grus grus	Foraging & Fishing	Group Three
K5	Grus grus	Roosting	Group Three
L1	Platalea leucorodia	Aggression	Group Four
L2	Platalea leucorodia	Competition	Group Four
L3	Platalea leucorodia	Courtship	Group Four
L4	Platalea leucorodia	Foraging & Fishing	Group Four
L5	Platalea leucorodia	Roosting	Group Four
M1	Larus ichthyaetus ichthyaetus	Aggression	Group Five
M2	Larus ichthyaetus ichthyaetus	Competition	Group Five
M3	Larus ichthyaetus ichthyaetus	Courtship	Group Five
M4	Larus ichthyaetus ichthyaetus	Foraging & Fishing	Group Five
M5	Larus ichthyaetus ichthyaetus	Roosting	Group Five
N1	Pelecanus onocrotalus	Aggression	Group Five
N2	Pelecanus onocrotalus	Competition	Group Five
N3	Pelecanus onocrotalus	Courtship	Group Five
N4	Pelecanus onocrotalus	Foraging & Fishing	Group Five
N5	Pelecanus onocrotalus	Roosting	Group Five
